# Supplementary material for: Occurrence of Chemical Contaminants in Peruvian Produce: A Food-Safety Perspective
Source: Foods. 2021 Jun 24;10(7):1461. doi: 10.3390/foods10071461 (PMC8307517; doi:10.3390/foods10071461)
Supplement: Supplementary file 1 [file foods-10-01461-s001.zip]

Archive with 1 entries (1 files):
- foods-1269808-supplementary.pdf
